# Supplementary material for: Health care seeking patterns of rifampicin-resistant tuberculosis patients in Harare, Zimbabwe: A prospective cohort study
Source: PLoS One. 2021 Jul 16;16(7):e0254204. doi: 10.1371/journal.pone.0254204 (PMC8284678; doi:10.1371/journal.pone.0254204)
Supplement: S1 Data — (XLSX) [file pone.0254204.s001.xlsx]

## Sheet: Data
study_id	age	sex	education	occupation	referred from outside Harare	monthly income ($)	hiv status	ARV status	TB symptoms - Cough	TB symptoms - Fever	TB symptoms - Weight loss	TB symptoms - Night sweats	TB symptoms -Hemoptysis	Comorbid conditions	Patient_delay	total_delay	TB experience/ treatment history	Number of prior TB treatments	hsb_location_visit1_new	hsb_location_visit2_new	hsb_location_visit3_new	hsb_location_visit4_new	cost_first_visit	total_cost	treatment_outcome_new
H001	31	0	primary	Unemployed	0	200	1	1	1	0	1	0	1		21	229	Retreatment	2	pharmacy	local clinic	hospital	NA	15	24	Cured
H020	38	0	secondary	Unemployed	NA	500	1	1	1	1	0	0	0		210	240	Retreatment	1	local clinic	hospital	NA	NA	0	10	Cured
H030	18	0	secondary	Student	1	800	0	NA	1	0	1	1	0		7	277	Retreatment	1	local clinic	hospital	NA	NA	0	20	Cured
H032	44	0	NA	Unemployed	0	200	1	1	1	0	1	0	0		7	98	Retreatment	3	pharmacy	local clinic	hospital	NA	18	45	Cured
H047	17	0	secondary	Unemployed	1	900	0	NA	1	1	1	1	0		21	46	New patient	0	private clinic/doctor	local clinic	hospital	NA	60	80	Cured
H062	32	0	primary	Unemployed	0	80	0	NA	1	1	0	0	0		30	330	Retreatment	1	local clinic	hospital	NA	NA	0	0	Completed Treatment
H075	54	0	primary	Vendor	0	80	1	1	1	1	1	1	0		60	570	Retreatment	1	local clinic	hospital	NA	NA	1	5	Completed Treatment
H086	33	0	secondary	Other	NA	50	1	1	1	1	1	1	0		60	360	New patient	0	local clinic	hospital	NA	NA	1	6	Cured
H088	33	1	NA	Vendor	1	100	1	0	1	1	1	1	0	chronic o.media	7	104	New patient	0	pharmacy	privateclinic /doctor	local clinic	hospital	10	40	Default
H089	19	0	secondary	Unemployed	0	150	0	NA	1	1	0	1	0		30	540	Retreatment	2	local clinic	privateclinic /doctor	local clinic	hospital	0	15	Continuing treatment
H112	29	1	secondary	Other	0	380	0	NA	1	1	1	1	0		14	201	Retreatment	1	private clinic/doctor	hospital	hospital	NA	30	37	Cured
H115	32	1	secondary	Other	NA	200	1	0	1	1	0	1	0		3	338	Retreatment	1	pharmacy	local clinic	hospital	NA	3	3	Completed Treatment
H130	52	0	secondary	Unemployed	0	300	0	NA	1	0	1	1	0	Diabetes, Hepatitis B	14	58	Retreatment	1	hospital	local clinic	hospital	hospital	13	40	Cured
H134	35	1	secondary	Unemployed	NA	100	1	1	1	0	1	1	0		42	132	New patient	0	local clinic	hospital	NA	NA	0	5	Completed Treatment
H168	54	0	primary	Unemployed	NA	140	0	NA	1	1	1	1	0	Diabetes	210	337	New patient	0	private clinic/doctor	local clinic	hospital	hospital	30	51	Completed Treatment
H172	39	0	primary	Unemployed	1	10	1	1	1	1	1	0	0		90	540	Retreatment	3	hospital	hospital	NA	NA	48	68	Completed Treatment
H173	38	0	secondary	Unemployed	1	150	0	NA	1	0	0	1	1		30	390	Retreatment	1	pharmacy	local clinic	hospital	NA	60	100	Died
H200	35	1	secondary	Other	NA	400	1	1	1	1	1	1	0		30	64	Retreatment	1	pharmacy	local clinic	hospital	NA	10	13	Cured
H207	42	0	primary	Unemployed	0	300	0	NA	1	1	1	1	0		30	187	New patient	0	private clinic/doctor	local clinic	hospital	hospital	32	42	Cured
H239	29	1	secondary	Driver	0	200	1	1	1	1	1	1	0		14	42	Retreatment	2	private clinic/doctor	local clinic	hospital	NA	45	52	Completed Treatment
H244	16	0	secondary	Student	0	70	1	1	1	0	1	0	0		60	247	Retreatment	2	pharmacy	privateclinic /doctor	local clinic	hospital	15	78	Continuing treatment
H250	23	1	secondary	Student	0	500	1	1	1	1	1	1	0		21	146	New patient	0	private clinic/doctor	local clinic	hospital	NA	5	15	Cured
H260	56	1	secondary	Agriculture (Farmer)	0	700	0	NA	1	1	1	1	0		120	330	New patient	0	private clinic/doctor	local clinic	hospital	NA	50	65	Cured
H272	24	0	secondary	Student	0	150	0	NA	1	1	1	1	0		7	418	Retreatment	1	pharmacy	hospital	hospital	hospital	5	85	Cured
H280	23	1	secondary	Unemployed	1	150	0	NA	1	0	1	1	0		60	300	New patient	0	local clinic	local clinic	hospital	NA	5	15	Continuing treatment
H281	45	0	secondary	Health Care Worker	0	40	1	1	1	1	1	0	0		14	88	Retreatment	1	pharmacy	local clinic	hospital	hospital	7	19	Cured
H285-001	NA	NA	secondary	Vendor	0	30	1	1	1	1	1	0	0		NA	0	New patient	0	private clinic/doctor	local clinic	hospital	hospital	2	11	Cured
H290	13	0	secondary	Student	1	200	1	1	1	1	1	1	0		21	231	New patient	0	pharmacy	privateclinic /doctor	local clinic	hospital	10	61	Continuing treatment
H314	33	0	secondary	Vendor	0	50	1	1	1	1	1	1	0		60	725	Retreatment	1	local clinic	privateclinic /doctor	local clinic	hospital	0	32	Cured
H333	41	0	secondary	Other	1	150	1	1	1	0	1	1	0		30	231	New patient	0	local clinic	local clinic	hospital	NA	0	5	Cured
H336	44	1	secondary	Other	1	150	0	NA	1	0	1	1	1		30	210	New patient	0	local clinic	hospital	NA	NA	2	6	Cured
H336-003	NA	NA	secondary	Student	1	150	0	NA	1	1	0	0	0		21	28	New patient	0	Project clinic	hospital	NA	NA	0	0	Not TB, treatment stopped or never begun
H337	27	0	tertiary	Student	0	150	0	NA	1	0	1	0	0		49	566	New patient	0	private clinic/doctor	local clinic	hospital	local clinic	0	12	Completed Treatment
H340	38	0	tertiary	Other	0	600	0	NA	1	1	1	1	1		90	534	New patient	0	local clinic	hospital	hospital	privateclinic /doctor	5	161	Completed Treatment
H342	33	0	secondary	Other	0	500	1	1	1	1	1	0	0		30	34	Retreatment	2	private clinic/doctor	hospital	hospital	NA	20	27	Cured
H361	33	1	secondary	Vendor	0	250	1	1	1	1	1	1	0		21	282	Retreatment	2	pharmacy	HERBALIST	local clinic	hospital	200	206	Cured
H361-001	NA	NA	secondary	Unemployed	0	250	1	0	1	1	0	0	0		21	21	New patient	0	pharmacy	NA	NA	NA	2	2	Not TB, treatment stopped or never begun
H390	27	1	secondary	Other	0	220	1	0	1	1	1	0	0		30	330	New patient	0	herbalist	local clinic	hospital	NA	0	3	Died
H401	56	0	primary	Other	0	100	0	NA	1	1	1	1	0	Diabetes	21	88	Retreatment	1	pharmacy	local clinic	hospital	NA	15	23	Completed Treatment
H403	18	0	secondary	Student	0	150	1	1	1	0	1	0	0		21	141	New patient	0	local clinic	hospital	NA	NA	0	5	Completed Treatment
H404	48	1	secondary	Other	0	250	1	1	1	1	1	0	0		14	33	Retreatment	2	local clinic	hospital	hospital	NA	3	9	Cured
H406	74	1	primary	Agriculture (Farmer)	1	500	0	NA	1	0	1	1	0		14	208	Retreatment	1	pharmacy	hospital	hospital	hospital	80	245	Continuing treatment
H408	31	1	secondary	Other	0	200	1	1	1	0	1	1	0		30	120	Retreatment	1	Grocery shop	local clinic	hospital	NA	10	14	Continuing treatment
H409	43	0	secondary	Other	0	200	1	0	1	1	1	1	1		60	111	Retreatment	1	local clinic	hospital	hospital	hospital	5	56	Continuing treatment
H411	31	0	secondary	Other	0	150	1	0	1	0	1	0	0		21	72	New patient	0	pharmacy	privateclinic /doctor	local clinic	hospital	60	107	Continuing treatment
H412	56	0	primary	Other	0	150	1	1	1	0	1	1	0		14	52	New patient	0	private clinic/doctor	local clinic	hospital	NA	45	54	Continuing treatment
H414	26	1	primary	Vendor	0	150	0	NA	1	1	1	0	0		42	49	New patient	0	local clinic	hospital	NA	NA	0	3	Continuing treatment
H415	46	0	tertiary	Health Care Worker	0	450	1	1	1	0	1	1	0		7	21	Retreatment	2	private clinic/doctor	hospital	hospital	NA	15	15	Completed Treatment
H416	37	0	secondary	Vendor	0	100	0	NA	1	0	0	0	0		30	132	New patient	0	private clinic/doctor	local clinic	hospital	NA	35	37	Completed Treatment
H421	25	0	tertiary	Other	0	450	0	NA	1	1	1	1	0		30	116	New patient	0	pharmacy	privateclinic /doctor	privateclinic /doctor	local clinic	4	25	Cured
H422	50	1	secondary	NA	0	60	1	0	1	1	1	1	1		30	247	New patient	0	pharmacy	local clinic	hospital	NA	40	45	Died
H423	39	1	secondary	Driver	0	380	0	NA	1	1	1	1	0		90	187	New patient	0	private clinic/doctor	local clinic	privateclinic /doctor	hospital	80	233	Completed Treatment
H424	43	0	primary	Agriculture (Farmer)	1	250	1	1	1	0	0	1	0		150	300	Retreatment	1	private clinic/doctor	local clinic	hospital	hospital	15	61	Completed Treatment
H425	38	0	secondary	Unemployed	0	360	1	0	1	1	1	1	0		42	73	New patient	0	private clinic/doctor	local clinic	hospital	NA	10	14	Completed Treatment
H426	46	0	secondary	Unemployed	0	80	1	NA	1	0	0	1	0		14	21	Retreatment	1	local clinic	hospital	NA	NA	0	3	Completed Treatment
H427	40	0	secondary	Unemployed	0	50	1	1	1	1	1	1	0		30	390	Retreatment	1	Grocery shop	private clinic	local clinic	hospital	15	109	Default
H428	30	0	tertiary	Student	0	500	2	NA	1	1	0	1	0		21	132	New patient	0	pharmacy	private clinic	local clinic	hospital	15	62	cured
H429	33	0	secondary	Other	0	80	1	1	1	0	1	1	0		14	21	New patient	0	local clinic	hospital	NA	NA	5	11	cured
H431	35	0	secondary	Unemployed	0	250	1	0	1	1	0	1	0		14	28	New patient	0	local clinic	hospital	NA	NA	0	5	Continuing treatment
H432	40	1	secondary	Other	0	300	2	NA	1	1	1	1	0		NA	0	New patient	0	hospital	hospital	NA	NA	5	5	Continuing treatment
H434	25	0	secondary	Student	0	400	1	0	1	0	1	1	0		14	81	New patient	0	hospital	pharmacy	local clinic	hospital	6	26	Died
H435	32	1	secondary	Other	0	90	1	1	1	1	1	0	0		21	95	New patient	0	pharmacy	local clinic	hospital	NA	5	14	Default
H439	41	0	secondary	Vendor	0	100	1	1	1	1	0	1	0		30	44	New patient	0	Testing clinic	hospital	hospital	NA	5	13	Continuing treatment
H441	37	0	secondary	Other	0	300	1	0	1	1	1	1	0		14	42	New patient	0	pharmacy	local clinic	hospital	NA	6	14	Continuing treatment
H445	29	0	secondary	Other	0	220	0	NA	1	1	1	1	0		4	4	New patient	0	local clinic	local clinic	local clinic	privateclinic /doctor	5	35	Continuing treatment
h447	37	0	secondary	Unemployed	0	100	1	1	1	0	0	0	0		21	63	New patient	0	pharmacy	private clinic	hospital	NA	5	80	Continuing treatment
H448	41	0	secondary	Vendor	0	150	1	1	1	1	1	1	0		90	90	NA	NA	NA	NA	NA	NA	15	23	Died
H449	28	0	secondary	Unemployed	0	50	1	1	1	1	1	1	0		21	21	Retreatment	1	hospital	NA	NA	NA	2	2	Died
